# Supplementary material for: Impact of a bioethics and humanities program on the educational training of nephrology residents
Source: Clin Kidney J. 2025 Sep 24;18(10):sfaf298. doi: 10.1093/ckj/sfaf298 (PMC12538288; doi:10.1093/ckj/sfaf298)
Supplement: sfaf298_Supplemental_Files [file sfaf298_supplemental_files.zip]

Archive with 2 entries (2 files):
- Supplement Tables S1 S2.docx
- Supplementary Appendix A.docx
